# Supplementary material for: Analysis of pH and electrolytes in blood and ruminal fluid, including kidney function tests, in sheep undergoing long-term surgical procedures
Source: Acta Vet Scand. 2021 Nov 14;63:43. doi: 10.1186/s13028-021-00611-0 (PMC8591915; doi:10.1186/s13028-021-00611-0)
Supplement: Supplementary file 1 — Additional file 1. Electrolytes in the blood of sheep during 9 h of anaesthesia. Electrolytes in the blood of sheep taken during 9 h of anaesthesia reveal no significant imbalances. Data expressed as mean ± standard deviation or median [interquartile range]. [file 13028_2021_611_MOESM1_ESM.xlsx]

## Sheet: Sheet1
Additional file 1. Electrolytes and pH, pO2, pCO2 and bicarbonate in the blood of sheep during nine hours of anaesthesia.
	Time since induction of anaestheisa (h)
Variable	1	2	3	4	5	6	7	8	9
Sodium	138.7	139.4	139.4	139.6	139.7	139.6	139.8	139.3	138
(mmol/L)	±1.9	±2.3	±2.7	±2.7	±2.9	±2.6	±2.3	±1.8	±2.8
Potassium	3.8	3.72	3.67	3.98	3.85	3.82	4.04	3.86	3.96
(mmol/L)	±0.37	±0.46	±0.48	±0.60	±0.45	±0.35	±0.17	±0.21	±0.22
Chloride	96.4	97.2	98.3	98.7	98.9	99.4	99.4	97.3	96.5
(mmol/L)	±2.8	±3.1	±4.2	±4.0	±5.0	±5.1	±4.8	±3.4	±5.5
Total calcium	2.2	2.17	2.1	2.02	1.96	2.03	1.81	1.87	1.64
(mmol/L)	[1.98-2.35]	[1.94-2.38]	[1.98-2.28]	[1.75-2.34]	[1.72-2.30]	[1.71-2.17]	[1.67-2.11]	[1.77-1.98]	[1.55-1.59]
Magnesium	0.84	0.77	0.72	0.95	0.73	0.76	0.74	0.66	0.69
(mmol/L)	[0.76-1.00]	[0.65-0.99]	[0.65-1.05]	[0.73-0.99]	[0.64-0.85]	[0.64-0.82]	[0.71-0.82]	[0.59-0.74]	[0.61-1.00]
Phosphate	2.09	1.86	1.95	2.05	2.09	2.04	2.06	2.2	2.26
(mmol/L)	[1.85-2.33]	[1.72-2.26]	[1.68-2.19]	[1.69-2.17]	[1.72-2.18]	[1.73-2.24]	[1.70-2.29]	[2.18-2.23]	[2.03-2.52]
pH	7536	7529	7522	7506	7502	7525	7520	7505	7507
	[7.497-7.572]	[7.503-7.547]	[7.460-7.531]	[7.462-7.544]	[7.7.476-7.549]	[7.515-7.540]	[7.488-7.563]	[7.501-7.584]	[7.489-7.512]
pO2	116.625	113.675	173.95	195.3	202.25	212.167	210.433	214.8	152.35
(mmHg)	±50.2	±34.3	±47.8	±51.2	±48.2	±38.5	±55.1	±21.2	±41.6
pCO2	40.225	43.05	45.8	45.725	45.775	44.2917	43.5	44.9	46
(mmHg)	[36.9-45.2]	[42.1-44.1]	[42.5-48.2]	[44.3-49.0]	[45.1-47.3]	[41.1-46.4]	[31.1-49.4]	[34.8-46.3]	[44.2-47.9]
Bicarbonate	34.25	35.0833	33.5	33.4083	33.375	33.4	34.85	34.525	34.6
(mmol/L)	[33.1-34.8]	[32.4-36.9]	[32.4-36.6]	[32.3-37.7]	[32.8-37.7]	[32.8-37.7]	[32.6-35.7]	[33.5-35.1]	[33.7-36.3]
No. of individuals	8	8	8	8	8	8	7	5	3
Electrolytes in the blood of sheep taken during nine hours of anaesthesia reveal no significant imbalances. Data expressed as mean ± standard deviation or median [interquartile range].
