# Supplementary material for: Analysis of pH and electrolytes in blood and ruminal fluid, including kidney function tests, in sheep undergoing long-term surgical procedures
Source: Acta Vet Scand. 2021 Nov 14;63:43. doi: 10.1186/s13028-021-00611-0 (PMC8591915; doi:10.1186/s13028-021-00611-0)
Supplement: Supplementary file 2 — Additional file 2. Electrolytes in the urine of sheep during 7 h of anaesthesia. Electrolytes in the urine of sheep, taken during 7 h of anaesthesia reveal no significant imbalances. Data expressed as median [interquartile range]. [file 13028_2021_611_MOESM2_ESM.xlsx]

## Sheet: Sheet1
Additional file 2. Electrolytes in the urine of sheep during seven hours of anaesthesia.
	Time since induction of anaestheisa (h)
Variable	1	4	7
Creatinine	2.4025	3.4715	2.114
(mmol/L)	[2.05 - 3.85]	[1.43 - 8.11]	[1.74 - 11.47]
Calcium	0.585	0.925	0.95
(mmol/L)	[0.17 - 1.52]	[0.15 - 2.13]	[0.17 - 1.71]
Phosphate	4.59	3.54	3.94
(mmol/L)	[1.09 - 12.37]	[1.72 - 4.98]	[1.84 - 4.63]
Sodium	60.9	85.5	54.4
(mmol/L)	[16.8 - 80.13]	[61 - 146]	[15.7 - 103.5]
Potassium	129.5	114.1	116.5
(mmol/L)	[82.95 - 353.5]	[72.35 - 235.5]	[62.7 - 203]
ƴ-GT	4.7	4.9	6.8
(U/L)	[2.58 - 16.2]	[3.7 - 9.7]	[5.5 - 15.5]
No. of individuals	8	8	7
Electrolytes in the urine of sheep, taken during seven hours of anaesthesia reveal no significant imbalances. Data expressed as median [interquartile range].
